# Supplementary material for: Exploring the Therapeutic Potential of Rehmannia glutinosa: A Network Pharmacology and Molecular Docking Analysis Across Multiple Diseases
Source: Curr Issues Mol Biol. 2025 May 3;47(5):329. doi: 10.3390/cimb47050329 (PMC12110064; doi:10.3390/cimb47050329)
Supplement: Supplementary file 1 [file cimb-47-00329-s001.zip]

Archive with 1 entries (1 files):
- cimb-3588450-supplementary.pdf
